# Supplementary material for: Antimicrobial Effect of Clove Against Foodborne Pathogens in Ground Buffalo Meat During Refrigerated Storage
Source: Foods. 2025 Dec 31;15(1):113. doi: 10.3390/foods15010113 (PMC12785366; doi:10.3390/foods15010113)
Supplement: Supplementary file 1 [file foods-15-00113-s001.zip]

Archive with 1 entries (1 files):
- foods-4016589-supplementary.pdf
